# Supplementary material for: Treating White Spot Lesions and Non-Carious Cervical Lesions with Amelogenin Peptide-Based Hydrogel
Source: Biomimetics (Basel). 2025 Feb 18;10(2):120. doi: 10.3390/biomimetics10020120 (PMC11853660; doi:10.3390/biomimetics10020120)
Supplement: Supplementary file 1 [file biomimetics-10-00120-s001.zip]

Archive with 1 entries (1 files):
- biomimetics-3457062-supplementary.pdf
